# Supplementary material for: Engaging in Action Research with Nurses: Overcoming Challenges and Gaining Positive Insights into End-of-Life Care
Source: Nurs Rep. 2024 Jun 21;14(3):1528–40. doi: 10.3390/nursrep14030115 (PMC11270203; doi:10.3390/nursrep14030115)
Supplement: Supplementary file 1 [file nursrep-14-00115-s001.zip]

Archive with 1 entries (1 files):
- nursrep-2932082-supplementary.pdf
